# Supplementary material for: A Combinatorial Q-Locus and Tubulin-Based Polymorphism (TBP) Approach Helps in Discriminating Triticum Species
Source: Genes (Basel). 2022 Apr 1;13(4):633. doi: 10.3390/genes13040633 (PMC9029001; doi:10.3390/genes13040633)
Supplement: Supplementary file 1 [file genes-13-00633-s001.zip]

Archive with 2 entries (2 files):
- genes-1638769 - supplementary Figure S1.pdf
- genes-1638769 - supplementary Table S1.xlsx
