# Supplementary material for: A Combinatorial Q-Locus and Tubulin-Based Polymorphism (TBP) Approach Helps in Discriminating Triticum Species
Source: Genes (Basel). 2022 Apr 1;13(4):633. doi: 10.3390/genes13040633 (PMC9029001; doi:10.3390/genes13040633)
Supplement: Supplementary file 1 [file genes-13-00633-s001.zip › genes-1638769 - supplementary Table S1.xlsx]

## Sheet: Supplemetary Table S1
	Supplementary table S1. CE-TBP analysis in cereals
	Common wheat - FT4	Size	370.58						394.29		402.13				433.32	436.9										568.5			581.15								759.17	767.6			789.91					808.22			843.89
		Height	3427						2479		602				126	114										240			184								761	660			694					554			526
	Spelt wheat - RI	Size	370.38						393.52		401.63				432.69	436.31										567.93											758.83	767.12			789.36					807.66			843.4
		Height	30496						30944		8676				6367	8896										11606											8446	8761			9463					10784			8985
	Wild wheat form - IDS1555	Size	370.8				391.56									437.1																					759.5												844.19
		Height	28502				29007									7580																					9731												10494
	Einkorn wheat -	Size	370.67						394.69							437.17											570.37										759.41										814.49
		Height	8032						7186							1163											5056										4610										2672
	Tausch's goatgrass - AE3	Size							394.43								445.07									568.46															789.96
		Height							31984								19134									13955															14482
	Goatgrass - AE95	Size							394.04					429.25											566.78															786.99								823.93
		Height							19279					6597											3203															1544								2232
	Durum wheat - Claudio	Size	370.35						394.02		401.87				432.97	436.23													580.9								758.75							796.55		807.53			843.06
		Height	21416						23948		6089				4355	4640													4711								5654							5405		6176			4638
	Khorasan wheat	Size	370.4						393.96		401.88				433.05	436.32													580.88								758.75							796.65		807.53			843.16
		Height	15481						21100		3203				3018	3399													5473								4706							3762		3501			3186
	Emmer wheat - D1	Size	370.32						393.96		401.78				433.02	436.26													580.8								758.55	766.91								807.56			842.99
		Height	9845						16043		4379				2542	2809													1306								3466	3184								3154			2783
	Tritordeum	Size	370.57					392.84	394.37		402.21				433.43	436.6													580.74					675.9	742.01		759.34		772.6				797.15		808.25				844.09
		Height	4012					2904	4415		1597				658	324													701					1435	728		834		995				791		856				765
	Maize - Belgrano	Size					391.07			398.02														565.99						593			604.28																843.39
		Height					14162			31949														5932						3152			2986																2948
	Rice - Arborio	Size		375.99							401.79												546.79
		Height		28711							21126												12535
	Sorghum	Size										411.84																			596.89
		Height										7197																			13723
	Oat	Size				389.62	391.17											483.06	503.25	514.88	519.68															749.35									800
		Height				9442	9623											8398	6802	7731	4573															2238									2001
	Millet	Size			382.52	389.63			394.3	397.93												544.85										601.68							773.57									823.39
		Height			24660	16951			18842	921												14142										9968							12991									10689
	Rye	Size							394.33				420																													792.16	796.02
		Height							29370				2927																													5943	3150
	Barley	Size							394.01				420.6															574.07											772.86						800.53
		Height							26632				2561															6109											6847						5688
